# Supplementary material for: Landscape of Gene Essentiality in Cancer Cell Death Pathways
Source: Genes (Basel). 2026 Apr 21;17(4):491. doi: 10.3390/genes17040491 (PMC13116478; doi:10.3390/genes17040491)
Supplement: Supplementary file 1 [file genes-17-00491-s001.zip]

Archive with 1 entries (1 files):
- genes-4219992-supplementary.pptx
